# Supplementary material for: NetAct: a computational platform to construct core transcription factor regulatory networks using gene activity
Source: Genome Biol. 2022 Dec 27;23:270. doi: 10.1186/s13059-022-02835-3 (PMC9793520; doi:10.1186/s13059-022-02835-3)
Supplement: Supplementary file 3 — Additional file 3: Supplementary tables: Table S1. Summary of the transcription factor (TF)-target databases for both human and mouse genomes. Table S2. Summary of the publicly available gene expression data sets for benchmarking TF-target gene set databases. Table S3. Sign correction for network construction and modeling. Table S4. Predicted driver TFs from network modeling of the EMT network and experimental evidences from the literature. [file 13059_2022_2835_MOESM3_ESM.xlsx]

## Sheet: Table S1
		Resource Type	Resource Link	Database	TF Number	Targets Average	Target Number Larger than 5	Unique Targets Coverage	Dual Interactions	All Interactions
	D1	Literature	http://www.grnpedia.org/trrust/downloadnetwork.php	TTRUST	795	11.8189	340	2492	280	9396
		Literature	http://www.regnetworkweb.org/search.jsp	RegNet With High Confidence	391	24.8747	195	3284	813	9726
		Literature	http://www.tfacts.org/TFactS-new/TFactS-v2/index1.html	TFactS	247	13.085	98	1548	41	3232
		Literature	https://www.hsls.pitt.edu/obrc/index.php?page=URL1103823836	TRED	133	53.1278	93	2934	125	7066
	D2	Experiment	https://fantom.gsc.riken.jp/data/	FANTOM5	643	5048.22	643	16875	33447	3246008
	D3	Experiment	http://amp.pharm.mssm.edu/Enrichr/#stats	TRANSFAC and JASPAR consensus	222	1353.03	222	22102	392	300373
		Experiment	http://amp.pharm.mssm.edu/Enrichr/#stats	ChEA	295	1550.06	295	35116	445	351042
		Experiment	http://hgdownload.cse.ucsc.edu/goldenpath/hg19/encodeDCC/wgEncodeRegTfbsClustered	ENCODE	157	130.115	151	10692	2	20428
	D4	Literature + Prediction	https://github.com/aertslab/RcisTarget	Rcistarget	1713	49.4513	1706	8884
	Table S1. Summary of the transcription factor (TF)-target databases for both human and mouse genomes.

## Sheet: Table S2
	Gene expression experiments	Data access ID	Transcription factors
	RNA-Seq	SRP049514	EPAS1
	RNA-Seq	SRP050497	TCF7L2
	RNA-Seq	SRP051544	FOXD3
	RNA-Seq	SRP044867	PAX2
	RNA-Seq	SRP010350	AR
	RNA-Seq	SRP018779	TCF21
	RNA-Seq	SRP023199	ASCC3
	RNA-Seq	SRP035930	RUNX1
	RNA-Seq	SRP061380	EZH2
	RNA-Seq	SRP032510	AHR
	RNA-Seq	SRP008280	GATA1
	RNA-Seq	SRP044013	ETS1
	RNA-Seq	SRP066150	PARP1
	RNA-Seq	SRP015361	BRCA1
	RNA-Seq	SRP044867	PAX2
	RNA-Seq	SRP049409	PER2
	RNA-Seq	SRP041396	RELA
	RNA-Seq	SRP041396	NFKB1
	RNA-Seq	SRP045624	VHL
	RNA-Seq	SRP034601	JUND
	RNA-Seq	SRP064735	SREBF1
	RNA-Seq	SRP064735	SREBF2
	RNA-Seq	SRP014027	GATA6
	RNA-Seq	SRP009615	EGR1
	RNA-Seq	SRP009615	ATF3
	RNA-Seq	SRP029434	SOX10
	RNA-Seq	SRP048562	FLI1
	RNA-Seq	SRP022361	ZEB2
	RNA-Seq	SRP050061	CTCF
	RNA-Seq	SRP059242	PTBP1
	RNA-Seq	SRP005342	SFRS1
	RNA-Seq	SRP012607	HOXA1
	Microarray	GSE45838	BCL6
	Microarray	GSE17172	FOXM1
	Microarray	GSE17172	MYB
	Microarray	GSE1676	ATM
	Microarray	GSE1676	RELA
	Microarray	GSE1676	P53
	Microarray	GSE34921	NANOG
	Microarray	GSE34921	SOX2
	Microarray	GSE34921	OCT4
	Microarray	GSE88768	PPARG
	Microarray	GSE90011	DNMT1
	Microarray	GSE17385	CTNNB1
	Table S2. Summary of the publicly available gene expression data sets for benchmarking TF-target gene set databases.

## Sheet: Table S3A
	NonDE TF	String DB links	Change	Citation	Switched
	BRCA1	NA
	CREBBP	CTNNB1	CBP is crucial coactivator for beta catenian - same direction	Ma, H., Nguyen, C., Lee, KS. et al. Oncogene 24, 3619–3631 (2005). https://doi.org/10.1038/sj.onc.1208433	No
	E2F4	SMAD3	e2f4 is a transcriptional repressor-forms complex with smad3 and p107	Chen et al. Cell, Volume 110, Issue 1, Pages 19-32, 2002, https://doi.org/10.1016/S0092-8674(02)00801-2.	No
	ESR1	JUN	form complex to activate transcription	Ruiz et al. Biochem Pharmacol. Aug 1;86(3):401-9. 2013, doi: 10.1016/j.bcp.2013.05.025.	Yes
	HOXB7	NA
	IRF9	STAT1	form complex to activate transcription	Michalska et al. Frontiers in Immunology. Volume 9, 2018, doi: 10.3389/fimmu.2018.01135	No
	KLF4	CTNNB1	KLF4 binds to CTNNB1 and prevents transcriptoin…should be oppsite	Evans et al. Mol Cell Biol. 2010;30(2):372-381. doi:10.1128/MCB.00063-09	No
	MYC	NA
	PAX6	NA
	RB1	E2F1	RB impares activation of E2f - oppsite directions	Schwarz et al. EMBO J. 1993;12(3):1013-1020.	No
	SMAD2	NA
	SAMD4	SMAD3	form complex for regulation, same direction	Hill CS. Cold Spring Harb Perspect Biol. 2016;8(10):a022079. Published 2016 Oct 3. doi:10.1101/cshperspect.a022079	No
	SMAD7	NA
	SNAI	NA
	SP1	JUN	form complex for transcriptional activation	Joo et al. Am J Physiol Lung Cell Mol Physiol. 2009 May;296(5):L771-9. doi: 10.1152/ajplung.90320.2008	Yes
	STAT3	STAT1	STAT3 can form homodiers to activate transcription or can form heterodimers with stat1 to repress. Here, we condider STAT3 and STAT1 to have opssite sign	Tsai et al. Frontiers in Immunology. Volume 10, 2019, doi: 10.3389/fimmu.2019.01448
	TFAP2A	NA
	TP53	Hif1A	HIF1A stablizes TP53 and helps activate - same direction	An et al. Nature. 1998 Mar 26;392(6674):405-8. doi: 10.1038/32925	No
	TWIST1	NA
	WT1	NA
	Table S3. Sign correction for network construction and modeling. The table shows nonDE TFs in network, their matched DE TFs with STRING links, the type of relationship deteremined from literature, citation of their interaction,
	and if they were switched. (A) Modeling the TF network driving EMT.

## Sheet: Table S3B
					NonDE TF	String DB links	Change	citation	Switched
					Clock	Arntl	Form complex to activate transcription	Young, M., Kay, S. Nat Rev Genet 2, 702–715 (2001). https://doi.org/10.1038/35088576	Yes
					Bmi1	NA
					Crebbp	Hif1a	coactivators	Ruas et al. J Cell Sci 118 (2): 301–311 (2005). https://doi.org/10.1242/jcs.01617	Yes
					Hdac3	NA
					Tfdp1	NA
					Table S3. (cont.) (B) Modeling the TF network of macrophage poloarization.

## Sheet: Table S4
	Gene Symbol	Roles in EMT	Description	References
	RELA	Promote EMT	RELA is a master regulator of EMT	(Tian et al, J Biol Chem 2018) DOI: 10.1074/jbc.RA118.003662, PMID: 30166344
	SP1	Promote EMT	SP1 is required for TGF-beta induced EMT	(Jungert, et al, Cancer Res 2007) DOI: 10.1158/0008-5472.CAN-06-1670, PMID: 17308095
	EGR1	Promote EMT	EGR1 involves in TGF-beta induced EMT	(Shan, et al, Asian Pac J Cancer Prev, 2015) DOI: 10.7314/apjcp.2015.16.9.4137, PMID: 25987100
	CREBBP	Promote EMT	CREBBP works together with Snail	(Debnath, et al, Biosci Rep, 2022) DOI: 10.1042/BSR20211754, PMID: 34708244
	TP53	Promote MET	TP53 transactives miR-200c, thus represses EMT	(Change et al, Nat Cell Biol. 2011) DOI: 10.1038/ncb2173, PMID: 21336307
	AR	Promote MET	Expression level of AR inversely correlated with androgen-mediated EMT	(Zhu and Kypianou, FASEB J. 2010) DOI: 10.1096/fj.09-136994, PMID: 19901020
	KLF4	Promote MET	KLF4 downregulated in expression during EMT	(Tiwari, et al, PloS One, 2013) DOI: 10.1371/journal.pone.0057329, PMID: 23451207
	Table S4. Predicted driver TFs from network modeling of the EMT network and experimental evidences from the literature.
